# Supplementary material for: Test-Retest Reliability and Interpretation of Common Concussion Assessment Tools: Findings from the NCAA-DoD CARE Consortium
Source: Sports Med. 2017 Nov 14;48(5):1255–68. doi: 10.1007/s40279-017-0813-0 (PMC5889766; doi:10.1007/s40279-017-0813-0)
Supplement: Supplementary file 1 — Supplementary material 1 (XLSX 26 kb) [file 40279_2017_813_MOESM1_ESM.xlsx]

## Sheet: Sheet1
SAC		n	1st Quartile	Mean (Std Dev)	Median	3rd Quartile	ICC (Lower, Upper Bound)	Cohen's d		SAC	0.75	0.875	0.9	0.925	0.95	0.975	0.99
Male	Year 1	1855	26	27.12 (2.15)	27	29	0.38 (0.34,0.42)	0.07		Male	-1	-2	-3	-3	-3	-4	-5
	Year 2		26	27.27 (2)	28	29				Female	-1	-2	-2	-3	-3	-4	-5
Female	Year 1	1353	26	27.41 (1.82)	28	29	0.39 (0.34,0.44)	0.07
	Year 2		26	27.54 (1.76)	28	29
Symtom Total		n	1st Quartile	Mean (Std Dev)	Median	3rd Quartile	Kappa	Cohen's d		Symptom Total	0.75	0.875	0.9	0.925	0.95	0.975	0.99
Male	Year 1	2552	0	2.23 (3.45)	1	3	0.36	0.15		Male	1	2	3	3	4	6	10
	Year 2		0	1.76 (2.93)	0	2				Female	1	3	4	5	6	8	10
Female	Year 1	1808	0	3.04 (3.6)	2	5	0.41	0.05
	Year 2		0	2.85 (3.61)	2	4
Symptom Severity		n	1st Quartile	Mean (Std Dev)	Median	3rd Quartile	Kappa	Cohen's d		Symptom severity	0.75	0.875	0.9	0.925	0.95	0.975	0.99
Male	Year 1	2552	0	3.92 (7.51)	1	5	0.37	0.16		Male	1	3	4	6	8	12	21.49
	Year 2		0	2.87 (5.62)	0	3.25				Female	2	6	7	9	12	17.825	25.93
Female	Year 1	1808	0	5.38 (7.99)	3	7	0.43	0.06
	Year 2		0	4.91 (7.79)	2	7
BSI18		n	1st Quartile	Mean (Std Dev)	Median	3rd Quartile	ICC (Lower, Upper Bound)	Cohen's d		BSI18	0.75	0.875	0.9	0.925	0.95	0.975	0.99
Male	Year 1	2539	0	2.19 (4.4)	0	3	0.29 (0.26,0.33)	0.15		Male	-1	-4	-5	-6	-7	-11	-17
	Year 2		0	1.57 (3.71)	0	1				Female	-2	-5	-6	-7	-9	-12	-17
Female	Year 1	1789	0	3.36 (5.25)	2	4	0.43 (0.39,0.47)	0.1
	Year 2		0	2.82 (5.34)	1	3
BESS		n	1st Quartile	Mean (Std Dev)	Median	3rd Quartile	ICC (Lower, Upper Bound)	Cohen's d		BESS	0.75	0.875	0.9	0.925	0.95	0.975	0.99
Male	Year 1	1680	9	13.72 (6.29)	13	17	0.39 (0.35,0.43)	0.3		Male	2	5	6	7	9	12	14
	Year 2		8	11.91 (5.66)	11	15				Female	2	4	5.7	7	8	11	14
Female	Year 1	1214	8	12.36 (5.63)	11	16	0.41 (0.37,0.46)	0.26
	Year 2		7	10.94 (5.4)	10	14
Clinical Reaction Time		n	1st Quartile	Mean (Std Dev)	Median	3rd Quartile	ICC (Lower, Upper Bound)	Cohen's d		Clinical Reaction Time	0.75	0.875	0.9	0.925	0.95	0.975	0.99
Male	Year 1	161	182	195.19 (23.21)	195	210	0.35 (0.2,0.48)	0.27		Male	11	29	31	36	41	46	52.8
	Year 2		172	188.64 (24.78)	189	205				Female	5.25	16.625	18.1	20.15	26.4	36.625	39.34
Female	Year 1	100	188	203.21 (20.68)	203.5	218.25	0.23 (0.03,0.41)	0.48
	Year 2		181	193.78 (18.34)	191.5	206
King-Devick Total Time		n	1st Quartile	Mean (Std Dev)	Median	3rd Quartile	ICC (Lower, Upper Bound)	Cohen's d		King-Devick Total Time	0.75	0.875	0.9	0.925	0.95	0.975	0.99
Male	Year 1	442	37.45	42.83 (7.42)	41.95	47.44	0.74 (0.7,0.78)	0.35		Male	0.2375	2.4425	3.355	4.56075	6.0645	7.5495	8.8186
	Year 2		34.91	40.27 (7.23)	39.77	44.62				Female	-0.1	2.23	2.856	3.448	4.88	6.342	8.6312
Female	Year 1	313	39.28	45.12 (8.2)	44.13	50.27	0.73 (0.67,0.78)	0.42
	Year 2		36.2	41.79 (7.57)	40.4	46.02
Satisfaction with Life Scale		n	1st Quartile	Mean (Std Dev)	Median	3rd Quartile	ICC (Lower, Upper Bound)	Cohen's d		Satisfaction with Life Scale	0.75	0.875	0.9	0.925	0.95	0.975	0.99
Male	Year 1	528	27	28.84 (5.12)	30	32	0.54 (0.47,0.59)	0.14		Male	-3	-5	-6	-7	-7	-9.825	-15
	Year 2		25.75	28.14 (4.96)	29	31				Female	-3	-6	-6	-7	-8	-10	-13.26
Female	Year 1	438	28	29.63 (4.5)	30	33	0.42 (0.34,0.5)	0.23
	Year 2		26.25	28.53 (4.88)	30	31
VOMS - Smooth Pursuit		n	1st Quartile	Mean (Std Dev)	Median	3rd Quartile	Kappa	Cohen's d		VOMS - Smooth Pursuit	0.75	0.875	0.9	0.925	0.95	0.975	0.99
Male	Year 1	314	0	0.25 (0.8)	0	0	0.29	0.09		Male	0	1	1	1	1	2	4
	Year 2		0	0.32 (1.04)	0	0				Female	0	0	1	1	2	3	4
Female	Year 1	211	0	0.48 (1.37)	0	0	0.3	0.08
	Year 2		0	0.38 (1.05)	0	0
VOMS - Horizontal Saccades		n	1st Quartile	Mean (Std Dev)	Median	3rd Quartile	Kappa	Cohen's d		VOMS - Horizontal Saccades	0.75	0.875	0.9	0.925	0.95	0.975	0.99
Male	Year 1	314	0	0.29 (0.81)	0	0	0.29	0.08		Male	0	1	1	1	2	3	4
	Year 2		0	0.39 (1.18)	0	0				Female	0	1	1	1	2	3	4.9
Female	Year 1	211	0	0.53 (1.46)	0	0	0.28	0.08
	Year 2		0	0.42 (1.15)	0	0
VOMS - Vertical Sacades		n	1st Quartile	Mean (Std Dev)	Median	3rd Quartile	Kappa	Cohen's d		VOMS - Vertical Sacades	0.75	0.875	0.9	0.925	0.95	0.975	0.99
Male	Year 1	314	0	0.32 (0.95)	0	0	0.27	0.08		Male	0	1	1	1	2	3	4
	Year 2		0	0.41 (1.21)	0	0				Female	0	1	1	1	2	3.775	4
Female	Year 1	210	0	0.51 (1.43)	0	0	0.28	0.06
	Year 2		0	0.43 (1.12)	0	0
VOMS - Near Point Convergence Symptoms		n	1st Quartile	Mean (Std Dev)	Median	3rd Quartile	Kappa	Cohen's d		VOMS - Near Point Convergence Symptoms	0.75	0.875	0.9	0.925	0.95	0.975	0.99
Male	Year 1	295	0	0.36 (1.13)	0	0	0.36	0.07		Male	0	1	1	1	2	3	4.06
	Year 2		0	0.45 (1.35)	0	0				Female	0	0	1	1	2	3.55	4.22
Female	Year 1	179	0	0.58 (1.51)	0	0	0.37	0.11
	Year 2		0	0.43 (1.18)	0	0
VOMS - Near Point Convergence Distance		n	1st Quartile	Mean (Std Dev)	Median	3rd Quartile	Kappa	Cohen's d		VOMS - Near Point Convergence Distance	0.75	0.875	0.9	0.925	0.95	0.975	0.99
Male	Year 1	310	1	2.48 (3.12)	2	3	0.49	0.03		Male	1	2	3	4	5	7.275	11.91
	Year 2		0	2.57 (3.6)	2	3.75				Female	1	1	1	2.25	3	4.75	5.9
Female	Year 1	211	0	1.68 (2.03)	1	2	0.52	0.09
	Year 2		0	1.5 (2.2)	1	2
VOMS- VOR Horizontal		n	1st Quartile	Mean (Std Dev)	Median	3rd Quartile	Kappa	Cohen's d		VOMS- VOR Horizontal	0.75	0.875	0.9	0.925	0.95	0.975	0.99
Male	Year 1	314	0	0.46 (1.25)	0	0	0.38	0.13		Male	0	1	1	2	2.35	4	5
	Year 2		0	0.64 (1.57)	0	1				Female	0	0.75	1	1.25	2	3	4
Female	Year 1	211	0	0.72 (1.76)	0	0	0.37	0.14
	Year 2		0	0.51 (1.21)	0	0
VOMS- VOR Vertical		n	1st Quartile	Mean (Std Dev)	Median	3rd Quartile	Kappa	Cohen's d		VOMS- VOR Vertical	0.75	0.875	0.9	0.925	0.95	0.975	0.99
Male	Year 1	314	0	0.41 (1.25)	0	0	0.35	0.11		Male	0	1	1	1.525	2	4	5.87
	Year 2		0	0.56 (1.52)	0	0				Female	0	0	1	2	2	3	4
Female	Year 1	211	0	0.69 (1.75)	0	0	0.41	0.1
	Year 2		0	0.53 (1.3)	0	0
VOMS- Visual Motion Sensitivity		n	1st Quartile	Mean (Std Dev)	Median	3rd Quartile	Kappa	Cohen's d		VOMS- VOR Visual Motion Sensitivity	0.75	0.875	0.9	0.925	0.95	0.975	0.99
Male	Year 1	312	0	0.41 (1.31)	0	0	0.39	0.09		Male	0	1	1	2	2	4	4
	Year 2		0	0.54 (1.52)	0	0				Female	0	0	1	1	2	3	4
Female	Year 1	209	0	0.74 (1.86)	0	0	0.31	0.16
	Year 2		0	0.49 (1.29)	0	0
ImPACT - Verbal Memory		n	1st Quartile	Mean (Std Dev)	Median	3rd Quartile	ICC (Lower, Upper Bound)	Cohen's d		ImPACT - Verbal Memory	0.75	0.875	0.9	0.925	0.95	0.975	0.99
Male	Year 1	1907	81	87.3 (10.73)	89	96	0.51 (0.47,0.54)	0.05		Male	-6	-11	-13	-14	-17	-22	-27
	Year 2	1907	81	87.83 (10.89)	91	96				Female	-5	-10	-11	-12.55	-15.7	-19	-26
Female	Year 1	1247	82	88.81 (9.7)	91	96	0.49 (0.44,0.53)	0.05
	Year 2	1247	84	89.28 (9.88)	92	97
ImPACT - Visual Memory		n	1st Quartile	Mean (Std Dev)	Median	3rd Quartile	ICC (Lower, Upper Bound)	Cohen's d		ImPACT - Visual Memory	0.75	0.875	0.9	0.925	0.95	0.975	0.99
Male	Year 1	1907	71	79.07 (13.2)	81	90	0.57 (0.54,0.6)	0.09		Male	-7	-12	-14	-16	-18.7	-23	-27.94
	Year 2	1907	73	80.23 (13.25)	82	91				Female	-6	-11	-13	-15	-18	-22	-29.08
Female	Year 1	1247	69	76.98 (13.38)	79	87	0.57 (0.54,0.61)	0.13
	Year 2	1247	70.5	78.77 (13.21)	80	89
ImPACT - Visual Motor Speed		n	1st Quartile	Mean (Std Dev)	Median	3rd Quartile	ICC (Lower, Upper Bound)	Cohen's d		ImPACT - Visual Motor Speed	0.75	0.875	0.9	0.925	0.95	0.975	0.99
Male	Year 1	1907	36.62	41.43 (6.69)	41.72	46.83	0.71 (0.69,0.74)	0.13		Male	-1.98	-4.3275	-5.196	-6.101	-7.141	-9.0325	-12.1888
	Year 2	1907	37.73	42.32 (6.65)	43.13	47.58				Female	-2.095	-3.97	-4.532	-5.091	-6.059	-7.5445	-9.662
Female	Year 1	1247	37.81	42.31 (6.09)	42.65	47.16	0.73 (0.7,0.76)	0.13
	Year 2	1247	38.9	43.13 (6)	43.65	48.04
ImPACT - Reaction Time		n	1st Quartile	Mean (Std Dev)	Median	3rd Quartile	ICC (Lower, Upper Bound)	Cohen's d		ImPACT - Reaction Time	0.75	0.875	0.9	0.925	0.95	0.975	0.99
Male	Year 1	1902	0.53	0.59 (0.09)	0.58	0.64	0.44 (0.4,0.47)	0.04		Male	0.04	0.07	0.08	0.1	0.12	0.16	0.24
	Year 2	1902	0.53	0.59 (0.09)	0.58	0.63				Female	0.04	0.07	0.07	0.09	0.1	0.14	0.17
Female	Year 1	1247	0.53	0.58 (0.08)	0.57	0.62	0.54 (0.5,0.58)	0.05
	Year 2	1247	0.53	0.58 (0.07)	0.57	0.62
CCAT Composite Processing Speed		n	1st Quartile	Mean (Std Dev)	Median	3rd Quartile	ICC (Lower, Upper Bound)	Cohen's d		Axon Composite Processing Speed	0.75	0.875	0.9	0.925	0.95	0.975	0.99
Male	Year 1	250	101.05	103.44 (6.09)	104.2	106.68	0.47 (0.37,0.57)	0.07		Male	-15.412	-13.7625	-9.255	-8.0325	-7.51	-5.3875	-2.775
	Year 2	250	101.25	103.85 (6.05)	104.8	107.47				Female	-12.848	-10.32	-8.36	-7.46	-6.18	-5.35	-2.1
Female	Year 1	197	98.8	101.9 (6.05)	103	106.1	0.49 (0.37,0.59)	0.13
	Year 2	197	99.5	102.63 (5.56)	103.4	106.2
CCAT Composite Attention		n	1st Quartile	Mean (Std Dev)	Median	3rd Quartile	ICC (Lower, Upper Bound)	Cohen's d		Axon Composite Attention	0.75	0.875	0.9	0.925	0.95	0.975	0.99
Male	Year 1	251	104.05	106.77 (4.39)	107.2	110.05	0.55 (0.45,0.63)	0.15		Male	-16	-11.375	-8.05	-6.625	-6	-5.275	-3.4
	Year 2	251	102.9	106.06 (5.29)	106.7	109.6				Female	-9.848	-6.91	-5.06	-4.76	-4.2	-3.9	-2
Female	Year 1	197	103.1	105.91 (5.06)	106.6	109.5	0.6 (0.5,0.68)	0.16
	Year 2	197	104	106.74 (5.16)	107.6	109.9
CCAT Composite Learning		n	1st Quartile	Mean (Std Dev)	Median	3rd Quartile	ICC (Lower, Upper Bound)	Cohen's d		Axon Composite Learning	0.75	0.875	0.9	0.925	0.95	0.975	0.99
Male	Year 1	251	98.05	104.94 (11.13)	104.8	112.5	0.65 (0.57,0.71)	0.27		Male	-18.1	-15.475	-14.1	-10.4	-7.9	-6.75	-2.85
	Year 2	251	100.7	107.79 (10.18)	108.5	114.7				Female	-25.048	-18.99	-15.14	-12.89	-9.96	-8.45	-3.65
Female	Year 1	195	98.35	104.24 (9)	103.7	111.1	0.37 (0.24,0.49)	0.29
	Year 2	195	100.8	107.04 (10.04)	106.4	115.3
CCAT Working Memory Speed - Speed		n	1st Quartile	Mean (Std Dev)	Median	3rd Quartile	ICC (Lower, Upper Bound)	Cohen's d		Axon Working Memory Speed - Speed	0.75	0.875	0.9	0.925	0.95	0.975	0.99
Male	Year 1	251	100.15	104.01 (5.85)	103.9	107.8	0.61 (0.53,0.68)	0.1		Male	-11.7	-10.05	-9.1	-7.7	-6.9	-5.475	-2.7
	Year 2	251	100.55	104.62 (6.2)	104.6	108.5				Female	-13.836	-10.49	-7.7	-6.23	-5.5	-4.95	-2.2
Female	Year 1	197	99	102.9 (6.48)	104.2	107.8	0.57 (0.47,0.66)	0.22
	Year 2	197	100.8	104.28 (5.99)	104.4	108.5
CNS Standard Score		n	1st Quartile	Mean (Std Dev)	Median	3rd Quartile	ICC (Lower, Upper Bound)	Cohen's d		CNS Standard Score	0.75	0.875	0.9	0.925	0.95	0.975	0.99
Male	Year 1	115	92	96.3 (12.68)	97	103	0.48 (0.33,0.61)	0.04		Male	-19.58	-14.45	-12	-10	-9.6	-8	-5.5
	Year 2	115	91	96.77 (10.5)	97	104				Female	-83.54	-17	-14.9	-11	-10	-9	-5
Female	Year 1	123	95	100.29 (8.32)	100	106.5	0.17 (-0.01,0.33)	0.06
	Year 2	123	95.5	99.55 (14.39)	102	107
CNS Composite Memory Standard Score		n	1st Quartile	Mean (Std Dev)	Median	3rd Quartile	ICC (Lower, Upper Bound)	Cohen's d		CNS Composite Memory Standard Score	0.75	0.875	0.9	0.925	0.95	0.975	0.99
Male	Year 1	116	85	93.78 (17.1)	94	104.25	0.37 (0.2,0.52)	0.08		Male	-49.05	-37.125	-31.5	-25	-22	-20.25	-10
	Year 2	116	84	95.2 (18.2)	97	107.25				Female	-37.95	-28	-24	-19	-17.9	-16	-10.75
Female	Year 1	122	87	97.57 (15.35)	99	107.75	0.49 (0.34,0.61)	0.06
	Year 2	122	87.5	98.5 (16.27)	100	108.75
CNS Verbal Memory Standard Score		n	1st Quartile	Mean (Std Dev)	Median	3rd Quartile	ICC (Lower, Upper Bound)	Cohen's d		CNS Verbal Memory Standard Score	0.75	0.875	0.9	0.925	0.95	0.975	0.99
Male	Year 1	116	79	92.57 (17.35)	94	104	0.28 (0.1,0.44)	0.01		Male	-53.7	-45.875	-32.25	-27.375	-25	-19.875	-12.25
	Year 2	116	82	92.77 (20.08)	94	108				Female	-40.37	-37.975	-29.95	-27	-24.7	-19.875	-11
Female	Year 1	122	87	96.69 (18.63)	98	109	0.5 (0.36,0.62)	0.03
	Year 2	122	87	97.25 (20.09)	100	111
CNS Visual Memory Standard Score		n	1st Quartile	Mean (Std Dev)	Median	3rd Quartile	ICC (Lower, Upper Bound)	Cohen's d		CNS Visual Memory Standard Score	0.75	0.875	0.9	0.925	0.95	0.975	0.99
Male	Year 1	116	87.75	97 (16.72)	98	107	0.35 (0.18,0.5)	0.11		Male	-41.55	-37.25	-28.75	-23.75	-20	-18.25	-10.25
	Year 2	116	90.75	98.75 (15.97)	101	107.75				Female	-37.16	-31.975	-28	-26	-22.9	-20	-10.5
Female	Year 1	122	90	99.34 (13.34)	99	110	0.25 (0.08,0.41)	0
	Year 2	122	91.5	99.33 (15.03)	99	110
CNS Psychomotor Speed Standard Score		n	1st Quartile	Mean (Std Dev)	Median	3rd Quartile	ICC (Lower, Upper Bound)	Cohen's d		CNS Psychomotor Speed Standard Score	0.75	0.875	0.9	0.925	0.95	0.975	0.99
Male	Year 1	117	95	104.44 (15.61)	105	116	0.55 (0.41,0.67)	0.01		Male	-30.72	-21.3	-20	-17.3	-16	-14.5	-8
	Year 2	117	95	104.65 (12.92)	106	113				Female	-21.37	-18.95	-15	-15	-13	-11	-8
Female	Year 1	122	98	106.12 (11.2)	106	112	0.63 (0.51,0.73)	0.14
	Year 2	122	97	104.35 (14.14)	104	113
CNS Reaction Time Standard Score		n	1st Quartile	Mean (Std Dev)	Median	3rd Quartile	ICC (Lower, Upper Bound)	Cohen's d		CNS Reaction Time Standard Score	0.75	0.875	0.9	0.925	0.95	0.975	0.99
Male	Year 1	117	86	93.76 (17.27)	96	105	0.49 (0.33,0.61)	0.07		Male	-34.52	-31.1	-22.4	-18	-17	-16	-10
	Year 2	117	85	92.61 (14.44)	95	102				Female	-27.56	-26	-21.8	-16	-14.8	-13.5	-6.5
Female	Year 1	123	92.5	100.08 (14.76)	102	110	0.53 (0.39,0.64)	0.05
	Year 2	123	91	100.73 (12.75)	103	111
CNS Complex Attention Standard Score		n	1st Quartile	Mean (Std Dev)	Median	3rd Quartile	ICC (Lower, Upper Bound)	Cohen's d		CNS Complex Attention Standard Score	0.75	0.875	0.9	0.925	0.95	0.975	0.99
Male	Year 1	114	89	97.11 (15.5)	99	107	0.53 (0.38,0.65)	0.14		Male	-48.92	-32.525	-25.75	-21	-18.7	-17	-9
	Year 2	114	86.75	94.68 (17.98)	98	106.75				Female	-37.68	-29.9	-24.8	-21	-19.2	-15	-7
Female	Year 1	123	92	99.08 (13.8)	101	110	0.44 (0.29,0.57)	0.06
	Year 2	123	95	99.89 (13.92)	103	110
CNS Cognitive Flexibility Standard Score		n	1st Quartile	Mean (Std Dev)	Median	3rd Quartile	ICC (Lower, Upper Bound)	Cohen's d		CNS Cognitive Flexibility Standard Score	0.75	0.875	0.9	0.925	0.95	0.975	0.99
Male	Year 1	117	92	96.37 (15.81)	97	104	0.29 (0.12,0.45)	0.02		Male	-9	-15	-15.4	-18	-22	-34.5	-52.44
	Year 2	117	90	96.73 (14.23)	99	105				Female	-3	-8	-9	-10	-10.9	-12.95	-17.68
Female	Year 1	123	92	98.6 (12.34)	100	107.5	0.54 (0.4,0.65)	0.41
	Year 2	123	97.5	103.5 (11.29)	104	112
CNS Processing Speed Standard Score		n	1st Quartile	Mean (Std Dev)	Median	3rd Quartile	ICC (Lower, Upper Bound)	Cohen's d		CNS Processing Speed Standard Score	0.75	0.875	0.9	0.925	0.95	0.975	0.99
Male	Year 1	117	90	99.31 (15.46)	96	107	0.55 (0.41,0.67)	0.05		Male	-7	-12	-16.4	-18.9	-23.2	-34.5	-40.68
	Year 2	117	90	100.11 (17.62)	100	108				Female	-7	-12.75	-14	-15.85	-16.9	-21.85	-32.12
Female	Year 1	123	96.5	105.31 (13.57)	104	112	0.65 (0.53,0.74)	0.03
	Year 2	123	96	105.75 (14.16)	103	116
CNS Executive Function Standard Score		n	1st Quartile	Mean (Std Dev)	Median	3rd Quartile	ICC (Lower, Upper Bound)	Cohen's d		CNS Executive Function Standard Score	0.75	0.875	0.9	0.925	0.95	0.975	0.99
Male	Year 1	117	93	97.42 (15.49)	99	105	0.32 (0.15,0.47)	0.15		Male	-8	-12	-15	-16	-17.2	-21.2	-24.68
	Year 2	117	93	99.39 (11.35)	101	108				Female	-3.5	-6	-7	-7.85	-9	-11	-14.56
Female	Year 1	123	94	99.67 (11.66)	99	108	0.59 (0.46,0.69)	0.4
	Year 2	123	99	104.24 (10.91)	105	112
CNS Motor Speed Standard Score		n	1st Quartile	Mean (Std Dev)	Median	3rd Quartile	ICC (Lower, Upper Bound)	Cohen's d		CNS Motor Speed Standard Score	0.75	0.875	0.9	0.925	0.95	0.975	0.99
Male	Year 1	117	100	105.95 (15.81)	106	116	0.43 (0.27,0.57)	0.07		Male	-8	-14.5	-16	-19	-22.4	-28.2	-34.2
	Year 2	117	99	105.03 (11.9)	105	113				Female	-6	-8	-8.9	-10.925	-12.95	-13	-18.79
Female	Year 1	122	98.25	104.34 (9.01)	104	109	0.74 (0.65,0.81)	0.17
	Year 2	122	97	102.75 (9.87)	101.5	109
